# Supplementary material for: Being Stung Once or Twice by Bees (Apis mellifera L.) Slightly Disturbed the Serum Metabolome of SD Rats to a Similar Extent
Source: Int J Mol Sci. 2024 Jun 8;25(12):6365. doi: 10.3390/ijms25126365 (PMC11203678; doi:10.3390/ijms25126365)
Supplement: Supplementary file 1 [file ijms-25-06365-s001.zip]

Archive with 1 entries (1 files):
- ijms-2992134-supplementary.pdf
